# Supplementary material for: Label-Free Characterization of Macrophage Polarization Using Raman Spectroscopy
Source: Int J Mol Sci. 2023 Jan 3;24(1):824. doi: 10.3390/ijms24010824 (PMC9821063; doi:10.3390/ijms24010824)
Supplement: Supplementary file 1 [file ijms-24-00824-s001.zip]

Archive with 1 entries (1 files):
- ijms-2077232-supplementary.pdf
